# Supplementary material for: Valve-in-Valve TAVR in Surgical Stentless Aortic Bioprostheses, a Challenging Scenario
Source: Medicina (Kaunas). 2026 Apr 28;62(5):844. doi: 10.3390/medicina62050844 (PMC13208222; doi:10.3390/medicina62050844)
Supplement: Supplementary file 1 [file medicina-62-00844-s001.zip]

Archive with 1 entries (1 files):
- medicina-4226361-supplementary.pdf
